# Supplementary material for: Radiomics and Clinicopathological Characteristics for Predicting Lymph Node Metastasis in Testicular Cancer
Source: Cancers (Basel). 2023 Nov 29;15(23):5630. doi: 10.3390/cancers15235630 (PMC10705534; doi:10.3390/cancers15235630)
Supplement: Supplementary file 1 [file cancers-15-05630-s001.zip]

Archive with 1 entries (1 files):
- cancers-2677934-supplementary.pdf
